# Supplementary material for: First appearance deceives many: disentangling the Hemidactylus triedrus species complex using an integrated approach
Source: PeerJ. 2018 Aug 2;6:e5341. doi: 10.7717/peerj.5341 (PMC6076986; doi:10.7717/peerj.5341)
Supplement: Supplemental Information 9 [file peerj-06-5341-s009.xls]

## Sheet: MatrixOutput
		1	2	3	4	5	6	7	8	9	10	11	12	13	14	15	16	17	18	19	20	21	22	23	24
1	Hemidactylus_depressus_1
2	Hemidactylus_depressus_2	0.0150754
3	Hemidactylus_flaviviridis_1	0.201005	0.201005
4	Hemidactylus_flaviviridis_2	0.21608	0.21608	0.040201
5	Hemidactylus_graniticolis_1	0.175879	0.170854	0.190955	0.20603
6	Hemidactylus_graniticolis_2	0.165829	0.165829	0.180905	0.19598	0.0502513
7	Hemidactylus_hunae	0.18593	0.18593	0.201005	0.21608	0.180905	0.19598
8	Hemidactylus_kangerensis	0.150754	0.155779	0.165829	0.180905	0.160804	0.140704	0.160804
9	Hemidactylus_maculatus	0.19598	0.201005	0.18593	0.190955	0.145729	0.145729	0.160804	0.0954774
10	Hemidactylus_prashadi_1	0.155779	0.145729	0.165829	0.175879	0.155779	0.140704	0.160804	0.150754	0.140704
11	Hemidactylus_prashadi_2	0.155779	0.145729	0.165829	0.175879	0.155779	0.140704	0.160804	0.150754	0.140704	0
12	Hemidactylus_sahgali_1	0.170854	0.170854	0.18593	0.175879	0.180905	0.165829	0.135678	0.130653	0.155779	0.120603	0.120603
13	Hemidactylus_sahgali_2	0.170854	0.170854	0.18593	0.175879	0.180905	0.165829	0.135678	0.130653	0.155779	0.120603	0.120603	0
14	Hemidactylus_sahgali_4	0.170854	0.170854	0.18593	0.175879	0.180905	0.165829	0.135678	0.130653	0.155779	0.120603	0.120603	0	0
15	Hemidactylus_sushilduttai	0.180905	0.18593	0.190955	0.19598	0.165829	0.145729	0.18593	0.105528	0.150754	0.150754	0.150754	0.150754	0.150754	0.150754
16	Hemidactylus_triedrus_1	0.190955	0.190955	0.19598	0.20603	0.170854	0.155779	0.190955	0.160804	0.180905	0.140704	0.140704	0.135678	0.135678	0.135678	0.145729
17	Hemidactylus_triedrus_2	0.19598	0.19598	0.190955	0.201005	0.165829	0.150754	0.201005	0.160804	0.170854	0.140704	0.140704	0.135678	0.135678	0.135678	0.145729	0.0201005
18	Hemidactylus_triedrus_3	0.190955	0.190955	0.19598	0.20603	0.170854	0.155779	0.19598	0.165829	0.175879	0.135678	0.135678	0.130653	0.130653	0.130653	0.140704	0.0150754	0.00502513
19	Hemidactylus_triedrus_4	0.190955	0.190955	0.19598	0.20603	0.170854	0.155779	0.19598	0.165829	0.175879	0.135678	0.135678	0.130653	0.130653	0.130653	0.140704	0.0150754	0.00502513	0
20	Hemidactylus_whitakeri_1	0.165829	0.165829	0.20603	0.18593	0.21608	0.190955	0.160804	0.155779	0.150754	0.125628	0.125628	0.110553	0.110553	0.110553	0.18593	0.160804	0.160804	0.155779	0.155779
21	Hemidactylus_whitakeri_2	0.155779	0.155779	0.201005	0.180905	0.20603	0.180905	0.150754	0.145729	0.140704	0.115578	0.115578	0.100503	0.100503	0.100503	0.175879	0.150754	0.150754	0.145729	0.145729	0.0100503
22	Hemidactylus_whitakeri_3	0.155779	0.155779	0.190955	0.190955	0.19598	0.170854	0.140704	0.135678	0.130653	0.105528	0.105528	0.100503	0.100503	0.100503	0.165829	0.140704	0.140704	0.135678	0.135678	0.0201005	0.0100503
23	Hemidactylus_whitakeri_5	0.155779	0.155779	0.201005	0.180905	0.20603	0.180905	0.150754	0.145729	0.140704	0.115578	0.115578	0.100503	0.100503	0.100503	0.175879	0.150754	0.150754	0.145729	0.145729	0.0100503	0	0.0100503
24	Hemidactylus_whitakeri_6	0.145729	0.145729	0.201005	0.190955	0.19598	0.180905	0.150754	0.155779	0.150754	0.125628	0.125628	0.110553	0.110553	0.110553	0.175879	0.145729	0.145729	0.140704	0.140704	0.0301508	0.0201005	0.0201005	0.0201005

## Sheet: Caption
Table. Estimates of Evolutionary Divergence between Sequences
The number of base differences per site from between sequences are shown. The analysis involved 24 nucleotide sequences. Codon positions included were 1st+2nd+3rd+Noncoding. All positions containing gaps and missing data were eliminated. There were a total of 199 positions in the final dataset. Evolutionary analyses were conducted in MEGA5 [1].
1. Tamura K., Peterson D., Peterson N., Stecher G., Nei M., and Kumar S. (2011). MEGA5: Molecular Evolutionary Genetics Analysis using Maximum Likelihood, Evolutionary Distance, and Maximum Parsimony Methods. Molecular Biology and Evolution 28: 2731-2739.
Disclaimer: Although utmost care has been taken to ensure the correctness of the caption, the caption text is provided "as is" without any warranty of any kind. Authors advise the user to carefully check the caption prior to its use for any purpose and report any errors or problems to the authors immediately (www.megasoftware.net). In no event shall the authors and their employers be liable for a…
