# Supplementary material for: First appearance deceives many: disentangling the Hemidactylus triedrus species complex using an integrated approach
Source: PeerJ. 2018 Aug 2;6:e5341. doi: 10.7717/peerj.5341 (PMC6076986; doi:10.7717/peerj.5341)
Supplement: Supplemental Information 10 [file peerj-06-5341-s010.xls]

## Sheet: MatrixOutput
		1	2	3	4	5	6	7	8	9	10	11	12	13
1	Hemidactylus_depressus_1
2	Hemidactylus_depressus_2	0.0148048
3	Hemidactylus_flaviviridis_1	0.294751	0.290713
4	Hemidactylus_hunae	0.224764	0.227456	0.313594
5	Hemidactylus_maculatus	0.239569	0.242261	0.316285	0.23284
6	Hemidactylus_prashadi_2	0.239569	0.242261	0.292059	0.230148	0.224764
7	Hemidactylus_sahgali_1	0.23284	0.236878	0.298789	0.240915	0.204576	0.246299
8	Hemidactylus_sahgali_2	0.238223	0.242261	0.302826	0.244953	0.208614	0.250336	0.00672948
9	Hemidactylus_sahgali_3	0.236878	0.240915	0.300135	0.238223	0.204576	0.247645	0.00403769	0.0107672
10	Hemidactylus_triedrus_1	0.23284	0.238223	0.292059	0.248991	0.215343	0.240915	0.166891	0.17362	0.166891
11	Hemidactylus_triedrus_2	0.236878	0.242261	0.297443	0.257066	0.22611	0.242261	0.17362	0.18035	0.176312	0.0296097
12	Hemidactylus_whitakeri_4	0.211306	0.215343	0.306864	0.239569	0.20323	0.253028	0.118439	0.122476	0.119785	0.170929	0.179004
13	Hemidactylus_whitakeri_5	0.211306	0.215343	0.306864	0.239569	0.20323	0.253028	0.118439	0.122476	0.119785	0.170929	0.179004	0
14	Hemidactylus_whitakeri_6	0.224764	0.231494	0.30821	0.253028	0.212651	0.258412	0.131898	0.138627	0.133244	0.170929	0.179004	0.0619112	0.0619112

## Sheet: Caption
Table. Estimates of Evolutionary Divergence between Sequences
The number of base differences per site from between sequences are shown. The analysis involved 14 nucleotide sequences. Codon positions included were 1st+2nd+3rd+Noncoding. All positions containing gaps and missing data were eliminated. There were a total of 743 positions in the final dataset. Evolutionary analyses were conducted in MEGA5 [1].
1. Tamura K., Peterson D., Peterson N., Stecher G., Nei M., and Kumar S. (2011). MEGA5: Molecular Evolutionary Genetics Analysis using Maximum Likelihood, Evolutionary Distance, and Maximum Parsimony Methods. Molecular Biology and Evolution 28: 2731-2739.
Disclaimer: Although utmost care has been taken to ensure the correctness of the caption, the caption text is provided "as is" without any warranty of any kind. Authors advise the user to carefully check the caption prior to its use for any purpose and report any errors or problems to the authors immediately (www.megasoftware.net). In no event shall the authors and their employers be liable for a…
